# Supplementary material for: ﻿Morphological and molecular evidence reject conspecificity of Malagasy and Mascarene Parablechnum (Polypodiopsida, Blechnaceae)
Source: PhytoKeys. 2022 Nov 25;214:47–60. doi: 10.3897/phytokeys.214.95125 (PMC9836480; doi:10.3897/phytokeys.214.95125)
Supplement: XML Treatment for Parablechnum marginatum [file phytokeys.214.95125-treatment1.xml]

<!DOCTYPE tp:taxon-treatment
  PUBLIC "-//TaxonX//DTD Taxonomic Treatment Publishing DTD v0 20100105//EN" "tax-treatment-NSO.dtd">
<tp:taxon-treatment xmlns:tp="http://www.plazi.org/taxpub"><tp:treatment-meta><kwd-group><label>Taxon classification</label><kwd>
              <named-content content-type="kingdom">Plantae</named-content>
            </kwd><kwd>
              <named-content content-type="order">Polypodiales</named-content>
            </kwd><kwd>
              <named-content content-type="family">Blechnaceae</named-content>
            </kwd></kwd-group><mixed-citation publication-type="journal"><person-group><name><surname>Molino</surname><given-names>Sonia</given-names></name><name><surname>Lafuente</surname><given-names>Irene</given-names></name><name><surname>Rouhan</surname><given-names>Germinal</given-names></name><name><surname>Medina</surname><given-names>Rafael</given-names></name></person-group><article-title>﻿Morphological and molecular evidence reject conspecificity of Malagasy and Mascarene <italic><tp:taxon-name><tp:taxon-name-part taxon-name-part-type="genus" reg="Parablechnum">Parablechnum</tp:taxon-name-part></tp:taxon-name></italic> (<tp:taxon-name><tp:taxon-name-part taxon-name-part-type="class">Polypodiopsida</tp:taxon-name-part></tp:taxon-name>, <tp:taxon-name><tp:taxon-name-part taxon-name-part-type="family">Blechnaceae</tp:taxon-name-part></tp:taxon-name>)</article-title><source>PhytoKeys</source><day>25</day><month>11</month><year>2022</year><volume>214</volume><fpage>47</fpage><lpage>60</lpage><pub-id pub-id-type="doi">10.3897/phytokeys.214.95125</pub-id></mixed-citation></tp:treatment-meta><tp:nomenclature><label>﻿</label><tp:taxon-name>
            <object-id xmlns:xlink="http://www.w3.org/1999/xlink" content-type="arpha" xlink:type="simple">FFC1012D-EB26-5556-A50E-787816358A41</object-id>
            <tp:taxon-name-part taxon-name-part-type="genus" reg="Parablechnum">Parablechnum</tp:taxon-name-part>
            <tp:taxon-name-part taxon-name-part-type="species" reg="marginatum">marginatum</tp:taxon-name-part>
          </tp:taxon-name><tp:taxon-authority>(Kuhn) Gasper &amp; Salino Phytotaxa 275(3): 191–227, 2016.</tp:taxon-authority><tp:nomenclature-citation-list><tp:nomenclature-citation><tp:taxon-name>
                <tp:taxon-name-part taxon-name-part-type="genus" reg="Blechnum"/>
                <tp:taxon-name-part taxon-name-part-type="species" reg="marginatum"/>
              </tp:taxon-name><comment>≡ <tp:taxon-name><tp:taxon-name-part taxon-name-part-type="genus" reg="Blechnum">Blechnum</tp:taxon-name-part><tp:taxon-name-part taxon-name-part-type="species" reg="marginatum">marginatum</tp:taxon-name-part></tp:taxon-name> Kuhn, Filic. Afr.: 92, 1868; <tp:taxon-name><tp:taxon-name-part taxon-name-part-type="genus" reg="Blechnum">Blechnum</tp:taxon-name-part><tp:taxon-name-part taxon-name-part-type="species" reg="montbrisonis">montbrisonis</tp:taxon-name-part></tp:taxon-name> C.Chr. Index Filic. 157, 1905, nom. nov. for <tp:taxon-name><tp:taxon-name-part taxon-name-part-type="genus" reg="Lomaria">Lomaria</tp:taxon-name-part><tp:taxon-name-part taxon-name-part-type="species" reg="marginata">marginata</tp:taxon-name-part></tp:taxon-name> Fée, Mém. Foug., 5. Gen. Filic.: 71, 1852, nom. illeg. hom., non <tp:taxon-name><tp:taxon-name-part taxon-name-part-type="genus" reg="Lomaria">L.</tp:taxon-name-part><tp:taxon-name-part taxon-name-part-type="species" reg="marginata">marginata</tp:taxon-name-part></tp:taxon-name> Schrad., Gött. Gel. Anz. 871. 1824 [≡ <tp:taxon-name><tp:taxon-name-part taxon-name-part-type="genus" reg="Lomariopsis">Lomariopsis</tp:taxon-name-part><tp:taxon-name-part taxon-name-part-type="species" reg="marginata">marginata</tp:taxon-name-part></tp:taxon-name> (Schrad.) Kuhn]. </comment></tp:nomenclature-citation></tp:nomenclature-citation-list></tp:nomenclature><tp:treatment-sec sec-type="material" id="SECID0EYFAG"><title>Type.</title><p>Habitat in insulâ Borboniâ, no date, de Montbrison s.n. (not found).</p></tp:treatment-sec><tp:treatment-sec sec-type="description" id="SECID0E4FAG"><title>Description.</title><p><bold><italic>Plants</italic></bold> terrestrial; <bold><italic>rhizomes</italic></bold> erect, sub-erect or slightly creeping, non-stoloniferous, with ovate to lanceolate scales with elongated apex, more or less filiform, concolorous, brownish, membranaceous, up to 2 cm long; <bold><italic>fronds</italic></bold> dimorphic; <bold><italic>sterile fronds</italic></bold> with <bold><italic>petioles</italic></bold> light brown, grooved adaxially, smooth, up to 50 cm long, with scales in basal zone decreasing in density distally, similar to those of the rhizome, <bold><italic>laminae</italic></bold> 1-pinnate, elliptic-acuminate, up to 1 m long, sometimes longer, <bold><italic>rachises</italic></bold> light brown, smooth, adaxially grooved, scales similar to those of petiole, more abundant on adaxial side, <bold><italic>pinnae</italic></bold> up to 30 pairs, alternate or subopposite, slightly smaller at base, lanceolate to oblong, stalked, becoming basiscopically adnate towards apex of frond, ca. 11 × 2 cm, base asymmetric, subcordate to truncate, apex acute or obtuse, margins slightly serrate, with conforming terminal pinna similar to lateral ones, <bold><italic>costae</italic></bold> light brown, grooved adaxially, prominent abaxially, with scales at base similar to those of rachis; <bold><italic>veinlet</italic></bold> simple or 1-furcate, patent, catadromous; <bold><italic>fertile fronds</italic></bold> larger than sterile ones and more erect, <bold><italic>petioles</italic></bold> similar to sterile fronds, <bold><italic>laminae</italic></bold> usually up to 50 cm long, lanceolate to oblong, <bold><italic>rachises</italic></bold> similar to sterile fronds, <bold><italic>pinnae</italic></bold> usually in more pairs than in sterile ones, linear, narrow, ca. 3.0 × 0.2 cm, slightly broader-based, asymmetrical, cordate, apex acute; <bold><italic>aerophores</italic></bold> present in both sterile and fertile fronds, tuberculiform, atropurpureus; <bold><italic>hydathodes</italic></bold> present in both sterile and fertile fronds, rounded or ovate; <bold><italic>sori</italic></bold> linear, continuous, on both sides of costa forming coenosori; <bold><italic>indusia</italic></bold> linear, continuous, opening towards costa, dark brown, membranaceous, usually lacerate.</p></tp:treatment-sec><tp:treatment-sec sec-type="Taxonomical notes" id="SECID0EDIAG"><title>Taxonomical notes.</title><p><xref ref-type="bibr" rid="B9">Christensen (1905)</xref> proposed <italic><tp:taxon-name><tp:taxon-name-part taxon-name-part-type="genus" reg="Blechnum">Blechnum</tp:taxon-name-part><tp:taxon-name-part taxon-name-part-type="species" reg="montbrisonis">montbrisonis</tp:taxon-name-part></tp:taxon-name></italic> as a replacement name, as the name <italic><tp:taxon-name><tp:taxon-name-part taxon-name-part-type="genus" reg="Blechnum">Blechnum</tp:taxon-name-part><tp:taxon-name-part taxon-name-part-type="species" reg="marginatum">marginatum</tp:taxon-name-part></tp:taxon-name></italic> proposed by <xref ref-type="bibr" rid="B18">Kuhn (1868)</xref> was based on an illegitimate basionym, <italic><tp:taxon-name><tp:taxon-name-part taxon-name-part-type="genus" reg="Lomaria">Lomaria</tp:taxon-name-part><tp:taxon-name-part taxon-name-part-type="species" reg="marginata">marginata</tp:taxon-name-part></tp:taxon-name></italic> Feé. This name was proposed by <xref ref-type="bibr" rid="B11">Feé (1852)</xref> after this combination had already been used by Scharder (1824) for what is now known as <italic><tp:taxon-name><tp:taxon-name-part taxon-name-part-type="genus" reg="Lomariopsis">Lomariopsis</tp:taxon-name-part><tp:taxon-name-part taxon-name-part-type="species" reg="marginata">marginata</tp:taxon-name-part></tp:taxon-name></italic> (Schard.) Kuhn. However, according to the rules of the current Code (see Art. 6.14 Ex. 18; <xref ref-type="bibr" rid="B40">Turland et al. 2018</xref>), <italic><tp:taxon-name><tp:taxon-name-part taxon-name-part-type="genus" reg="Blechnum">Blechnum</tp:taxon-name-part><tp:taxon-name-part taxon-name-part-type="species" reg="marginatum">marginatum</tp:taxon-name-part></tp:taxon-name></italic> would be a validly published replacement name for <italic><tp:taxon-name><tp:taxon-name-part taxon-name-part-type="genus" reg="Lomaria">Lomaria</tp:taxon-name-part><tp:taxon-name-part taxon-name-part-type="species" reg="marginata">marginata</tp:taxon-name-part></tp:taxon-name></italic> Feé and, therefore, <italic><tp:taxon-name><tp:taxon-name-part taxon-name-part-type="genus" reg="Blechnum">Blechnum</tp:taxon-name-part><tp:taxon-name-part taxon-name-part-type="species" reg="montbrisonis">montbrisonis</tp:taxon-name-part></tp:taxon-name></italic> would be a superfluous name.</p></tp:treatment-sec><ref-list><ref id="B9"><mixed-citation xmlns:xlink="http://www.w3.org/1999/xlink" xlink:type="simple"><person-group><name name-style="western"><surname>Christensen</surname><given-names>CFA</given-names></name></person-group> (<year>1905</year>) Index Filicum. Hagerup, 1–219. <ext-link xlink:href="10.1136/bmj.1.2300.219" ext-link-type="doi" xlink:type="simple">https://doi.org/10.1136/bmj.1.2300.219</ext-link></mixed-citation></ref><ref id="B18"><mixed-citation xmlns:xlink="http://www.w3.org/1999/xlink" xlink:type="simple"><person-group><name name-style="western"><surname>Kuhn</surname><given-names>M</given-names></name></person-group> (<year>1868</year>) Filices <tp:taxon-name><tp:taxon-name-part taxon-name-part-type="subfamily">Africanae</tp:taxon-name-part></tp:taxon-name>: Revisio critica omnium hucusque cognitorum cormophytorum Africae indigenorum additamentis Braunianis novisque Africanis speciebus ex reliquiis Mettenianis adaucta. Accedunt Filices Deckenianae &amp; Petersianae, Lipsiae, 1–233. <ext-link xlink:href="10.5962/bhl.title.163460" ext-link-type="doi" xlink:type="simple">https://doi.org/10.5962/bhl.title.163460</ext-link></mixed-citation></ref><ref id="B11"><mixed-citation xmlns:xlink="http://www.w3.org/1999/xlink" xlink:type="simple"><person-group><name name-style="western"><surname>Feé</surname><given-names>ALA</given-names></name></person-group> (<year>1852</year>) Mémoires sur les familles des fougères; Cinquieme Mémoire, 5. Genera Filicum, exposition genres de la familia des Polypodiacées (clase des fougères). Paris, 1–387.</mixed-citation></ref><ref id="B40"><mixed-citation xmlns:xlink="http://www.w3.org/1999/xlink" xlink:type="simple"><person-group><name name-style="western"><surname>Turland</surname><given-names>NJ</given-names></name><name name-style="western"><surname>Wiersema</surname><given-names>JH</given-names></name><name name-style="western"><surname>Barrie</surname><given-names>FR</given-names></name><name name-style="western"><surname>Greuter</surname><given-names>W</given-names></name><name name-style="western"><surname>Hawksworth</surname><given-names>DL</given-names></name><name name-style="western"><surname>Herendeen</surname><given-names>PS</given-names></name><name name-style="western"><surname>Knapp</surname><given-names>S</given-names></name><name name-style="western"><surname>Kusber</surname><given-names>W-H</given-names></name><name name-style="western"><surname>Li</surname><given-names>D-Z</given-names></name><name name-style="western"><surname>Marhold</surname><given-names>K</given-names></name><name name-style="western"><surname>May</surname><given-names>TW</given-names></name><name name-style="western"><surname>Mcneill</surname><given-names>J</given-names></name><name name-style="western"><surname>Monro</surname><given-names>AM</given-names></name><name name-style="western"><surname>Prado</surname><given-names>J</given-names></name><name name-style="western"><surname>Price</surname><given-names>MJ</given-names></name><name name-style="western"><surname>Smith</surname><given-names>GF</given-names></name></person-group> (<role>Eds</role>) (<year>2018</year>) International Code of Nomenclature for algae, fungi, and plants (Shenzhen Code) adopted by the Nineteenth International Botanical Congress Shenzhen, China, July 2017. Regnum Vegetabile 159. Koeltz Botanical Books, Oberreifenberg, Germany. <ext-link xlink:href="10.12705/Code.2018" ext-link-type="doi" xlink:type="simple">https://doi.org/10.12705/Code.2018</ext-link></mixed-citation></ref></ref-list></tp:taxon-treatment>
