# Supplementary material for: ﻿Morphological and molecular evidence reject conspecificity of Malagasy and Mascarene Parablechnum (Polypodiopsida, Blechnaceae)
Source: PhytoKeys. 2022 Nov 25;214:47–60. doi: 10.3897/phytokeys.214.95125 (PMC9836480; doi:10.3897/phytokeys.214.95125)
Supplement: XML Treatment for Parablechnum humbertii [file phytokeys.214.95125-treatment2.xml]

<!DOCTYPE tp:taxon-treatment
  PUBLIC "-//TaxonX//DTD Taxonomic Treatment Publishing DTD v0 20100105//EN" "tax-treatment-NSO.dtd">
<tp:taxon-treatment xmlns:tp="http://www.plazi.org/taxpub"><tp:treatment-meta><kwd-group><label>Taxon classification</label><kwd>
              <named-content content-type="kingdom">Plantae</named-content>
            </kwd><kwd>
              <named-content content-type="order">Polypodiales</named-content>
            </kwd><kwd>
              <named-content content-type="family">Blechnaceae</named-content>
            </kwd></kwd-group><mixed-citation publication-type="journal"><person-group><name><surname>Molino</surname><given-names>Sonia</given-names></name><name><surname>Lafuente</surname><given-names>Irene</given-names></name><name><surname>Rouhan</surname><given-names>Germinal</given-names></name><name><surname>Medina</surname><given-names>Rafael</given-names></name></person-group><article-title>﻿Morphological and molecular evidence reject conspecificity of Malagasy and Mascarene <italic><tp:taxon-name><tp:taxon-name-part taxon-name-part-type="genus" reg="Parablechnum">Parablechnum</tp:taxon-name-part></tp:taxon-name></italic> (<tp:taxon-name><tp:taxon-name-part taxon-name-part-type="class">Polypodiopsida</tp:taxon-name-part></tp:taxon-name>, <tp:taxon-name><tp:taxon-name-part taxon-name-part-type="family">Blechnaceae</tp:taxon-name-part></tp:taxon-name>)</article-title><source>PhytoKeys</source><day>25</day><month>11</month><year>2022</year><volume>214</volume><fpage>47</fpage><lpage>60</lpage><pub-id pub-id-type="doi">10.3897/phytokeys.214.95125</pub-id></mixed-citation></tp:treatment-meta><tp:nomenclature><label>﻿</label><tp:taxon-name>
            <object-id xmlns:xlink="http://www.w3.org/1999/xlink" content-type="arpha" xlink:type="simple">2233D282-FA13-5AA6-991D-B0D66A5BB9E9</object-id>
            <tp:taxon-name-part taxon-name-part-type="genus" reg="Parablechnum">Parablechnum</tp:taxon-name-part>
            <tp:taxon-name-part taxon-name-part-type="species" reg="humbertii">humbertii</tp:taxon-name-part>
            <object-id xmlns:xlink="http://www.w3.org/1999/xlink" content-type="ipni" xlink:type="simple">urn:lsid:ipni.org:names:77308765-1</object-id>
          </tp:taxon-name><tp:taxon-authority>(Tardieu) S.Molino &amp; Lafuente</tp:taxon-authority><tp:taxon-status xmlns:xlink="http://www.w3.org/1999/xlink" xlink:type="simple">comb. nov.</tp:taxon-status><tp:nomenclature-citation-list><tp:nomenclature-citation><tp:taxon-name>
                <tp:taxon-name-part taxon-name-part-type="genus" reg="Blechnum"/>
                <tp:taxon-name-part taxon-name-part-type="species" reg="humbertii"/>
              </tp:taxon-name><comment>≡ <tp:taxon-name><tp:taxon-name-part taxon-name-part-type="genus" reg="Blechnum">Blechnum</tp:taxon-name-part><tp:taxon-name-part taxon-name-part-type="species" reg="humbertii">humbertii</tp:taxon-name-part></tp:taxon-name> Tardieu Mém. Inst. Sci. Madagascar, Sér. B, Biol. Vég. 6: 232, f.5, 1955; <tp:taxon-name><tp:taxon-name-part taxon-name-part-type="genus" reg="Blechnum">Blechnum</tp:taxon-name-part><tp:taxon-name-part taxon-name-part-type="species" reg="montbrisonis">montbrisonis</tp:taxon-name-part></tp:taxon-name> C. Chr. var. <tp:taxon-name><tp:taxon-name-part taxon-name-part-type="genus" reg="Blechnum"/><tp:taxon-name-part taxon-name-part-type="species" reg="montbrisonis"/><tp:taxon-name-part taxon-name-part-type="variety" reg="humbertii">humbertii</tp:taxon-name-part></tp:taxon-name> (Tardieu) Rakontondr. Adansonia, série 3, 35(2): 178, 2013. <tp:taxon-name><tp:taxon-name-part taxon-name-part-type="genus" reg="Parablechnum">Parablechnum</tp:taxon-name-part><tp:taxon-name-part taxon-name-part-type="species" reg="marginatum">marginatum</tp:taxon-name-part><tp:taxon-name-part taxon-name-part-type="infraspecific-rank">var.</tp:taxon-name-part><tp:taxon-name-part taxon-name-part-type="variety" reg="humbertii">humbertii</tp:taxon-name-part></tp:taxon-name> (Tardieu) Gasper &amp; Salino Phytotaxa 275(3): 216, 2016. </comment></tp:nomenclature-citation></tp:nomenclature-citation-list></tp:nomenclature><tp:treatment-sec sec-type="material" id="SECID0ECOAG"><title>Type.</title><p>Madagascar. ‘Vallée de la Lokoho, mont Beondroka, au Nord de Maroambihy, sylve à Lichens, sur gneiss et quartzite’, no date, Humbert 23554 (Holotype: P00483200).</p></tp:treatment-sec><tp:treatment-sec sec-type="description" id="SECID0EHOAG"><title>Description.</title><p><bold><italic>Plants</italic></bold> terrestrial; <bold><italic>rhizomes</italic></bold> erect or sub-erect, non-stoloniferous, with ovate-lanceolate scales with elongated apex, more or less filiform, concolorous, brownish, membranaceous, with entire margins, up to 20 mm long; <bold><italic>fronds</italic></bold> dimorphic, sterile fronds with <bold><italic>petioles</italic></bold> 20–30 cm long, dark brown at base, straw-greyish distally, smooth, grooved adaxially, with scales in basal zone decreasing in density distally, similar to those of rhizome, leaving a black scar after falling off; <bold><italic>laminae</italic></bold> 1-pinnate, elliptic-acuminate, up to 30 cm, sometimes longer, <bold><italic>rachises</italic></bold> light brown, smooth, grooved adaxially, scales similar to those of petiole but narrower, more abundant in the adaxial side, <bold><italic>pinnae</italic></bold> in up to 20 pairs, alternate or subopposite, slightly smaller at the base, lanceolate-oblong, stalked, becoming basiscopically adnate towards apex of the frond, 10 × 1.5 cm, base asymmetric, subcordate to truncated, apex long acuminate, margins serrate, with a conforming terminal pinnae similar to lateral ones; <bold><italic>veinlet</italic></bold> free, simple or 1-furcate, catadromous; <bold><italic>fertile fronds</italic></bold> longer than sterile and more erect, <bold><italic>petioles</italic></bold> similar to sterile fronds, <bold><italic>laminae</italic></bold> 30 cm long, sometimes longer, lanceolate-oblong, <bold><italic>rachises</italic></bold> similar to sterile fronds, <bold><italic>pinnae</italic></bold> usually in more pairs than in the sterile ones, linear, narrow, 12.0 × 0.2 cm, slightly broader-based, asymmetrical, cordate, apex long acuminate; <bold><italic>aerophores</italic></bold> present in both sterile and fertile fronds, tuberculiform, atropurpureus; <bold><italic>hydathodes</italic></bold> present in both sterile and fertile fronds, rounded or ovate; <bold><italic>sori</italic></bold> linear, continuous, forming coenosori on both sides of the costa; <bold><italic>indusia</italic></bold> linear, continuous, open towards the costa, dark brown, membranaceous, sometimes lacerate.</p></tp:treatment-sec></tp:taxon-treatment>
